# Supplementary material for: The Complete Chloroplast Genome Sequence of Eupatorium fortunei: Genome Organization and Comparison with Related Species
Source: Genes (Basel). 2022 Dec 25;14(1):64. doi: 10.3390/genes14010064 (PMC9859021; doi:10.3390/genes14010064)
Supplement: Supplementary file 1 [file genes-14-00064-s001.zip]

Archive with 1 entries (1 files):
- genes-2073348-supplementary.pdf
